# Supplementary material for: Identification of Gene Expression Changes from Colitis to CRC in the Mouse CAC Model
Source: PLoS One. 2014 Apr 17;9(4):e95347. doi: 10.1371/journal.pone.0095347 (PMC3990644; doi:10.1371/journal.pone.0095347)
Supplement: Table S2 — Overlapping genes from the three-way comparisons. The first three columns represent the gene symbols, Entrez gene IDs, and gene descriptions, respectively. The fourth column indicates whether the genes are persistently dysregulated genes, representing by non-dysregulated, downregulated, and upregulated. The next three columns show the fold changes for the three-way comparisons. The last three columns represent the mean expression levels of the three states: K, D, and AD. (XLS) [file pone.0095347.s007.xls]

## Sheet: Table S2
Table S2. The overlap of the differentially expressed genes among the three comparison
symbol	geneid	description	state	R.fold(DvsK)	R.fold(ADvsK)	R.fold(ADvsD)	mean_K	mean_D	mean_AD
Osta	106407	organic solute transporter alpha	non-dysregulated	8.93286	0.23856	0.179244	6.70779	6.08111	4.67964
Cck	12424	cholecystokinin	non-dysregulated	5.67837	0.158906	0.0324995	7.02666	9.53214	4.37905
Fam38b	667742	family with sequence similarity 38, member B	non-dysregulated	5.39798	0.270016	0.297199	7.63771	5.42005	5.79509
Cd79a	12518	CD79A antigen (immunoglobulin-associated alpha)	non-dysregulated	4.72121	0.171662	0.0457363	6.65719	8.89634	4.12758
Dtx1	14357	deltex 1 homolog (Drosophila)	non-dysregulated	4.17026	0.170317	0.0488922	9.36521	11.4253	6.941
BC032203	210982	cDNA sequence BC032203	non-dysregulated	3.86165	0.453608	0.469726	8.83016	4.80111	7.68273
Sfn	55948	stratifin	non-dysregulated	3.81471	2.30044	0.40671	11.9475	12.5705	13.1518
Bfsp2	107993	beaded filament structural protein 2, phakinin	non-dysregulated	3.50914	0.0745935	0.0308812	8.51034	5.49773	4.93192
Spib	272382	Spi-B transcription factor (Spi-1/PU.1 related)	non-dysregulated	3.46501	0.0800336	0.0264748	10.7132	12.5061	7.09414
Ank1	11733	ankyrin 1, erythroid	non-dysregulated	3.3986	0.058474	0.0728473	8.30274	4.83134	4.25871
Xk	22439	Kell blood group precursor (McLeod phenotype) homolog	non-dysregulated	3.29591	0.235723	0.247802	7.92577	6.16661	5.8556
Sst	20604	somatostatin	non-dysregulated	3.21413	0.0624998	0.0262405	7.29477	8.97919	3.23719
Slurp1	57277	secreted Ly6/Plaur domain containing 1	non-dysregulated	3.04706	0.0652905	0.0245905	9.40756	11.015	5.3333
Dclk1	13175	doublecortin-like kinase 1	non-dysregulated	2.99768	0.147701	0.145129	7.37377	4.55335	4.51298
Bin1	30948	bridging integrator 1	non-dysregulated	2.92251	0.370705	0.193224	10.7017	10.044	9.31238
Ikzf3	22780	IKAROS family zinc finger 3	non-dysregulated	2.80053	0.388493	0.219613	7.25334	4.54625	5.90738
Lax1	240754	lymphocyte transmembrane adaptor 1	non-dysregulated	2.69561	0.27086	0.123292	7.05467	8.48528	5.24944
Tbx21	57765	T-box 21	non-dysregulated	2.50022	0.262947	0.11827	6.69794	8.01999	4.76676
Gsdmcl-ps	74460	gasdermin C-like, pseudogene	non-dysregulated	2.36802	0.400433	0.172859	7.85255	9.09624	6.54702
Lama3	16774	laminin, alpha 3	non-dysregulated	2.28015	0.372746	0.283716	6.15302	12.0266	4.73195
Agpat9	231510	1-acylglycerol-3-phosphate O-acyltransferase 9	non-dysregulated	2.27703	0.439161	0.246715	8.07231	8.37519	6.89173
Prp2	83380	proline rich protein 2	non-dysregulated	2.23452	0.35079	0.342694	10.4826	6.6065	8.93406
Olfr398	258705	olfactory receptor 398	non-dysregulated	2.03916	0.409397	0.234738	7.23627	8.26425	5.95577
Adrbk1	110355	adrenergic receptor kinase, beta 1	non-dysregulated	2.03159	0.372765	0.41277	11.1299	8.84813	9.70611
A030003K02Rik	100504178	RIKEN cDNA A030003K02 gene	non-dysregulated	2.01281	0.465408	0.294751	6.60312	7.61233	5.51807
Gcnt2	14538	glucosaminyl (N-acetyl) transferase 2, I-branching enzyme	non-dysregulated	0.496053	2.44797	3.51482	6.374	5.36256	7.69144
Psmc6	67089	proteasome (prosome, macropain) 26S subunit, ATPase, 6	non-dysregulated	0.489617	2.13244	2.77874	13.5271	8.82871	14.6252
Macc1	238455	metastasis associated in colon cancer 1	non-dysregulated	0.478563	2.77023	4.9594	9.65263	8.58941	11.1433
Mtap9	213582	microtubule-associated protein 9	non-dysregulated	0.46647	4.56699	9.89949	5.52582	4.42567	7.74671
Bex1	19716	brain expressed gene 1	non-dysregulated	0.465927	14.3704	38.2404	7.8599	6.75807	11.6587
Gmps	229363	guanine monophosphate synthetase	non-dysregulated	0.464473	3.09661	2.94651	8.20054	6.67311	9.88395
Myo1b	17912	myosin IB	non-dysregulated	0.461851	3.34444	4.37602	8.05068	8.50886	9.80156
5830418K08Rik	319675	RIKEN cDNA 5830418K08 gene	non-dysregulated	0.442258	2.55372	4.24375	4.38782	3.21078	5.68798
Thoc1	225160	THO complex 1	non-dysregulated	0.440456	2.95008	3.11871	3.99891	5.27258	5.65546
Trp53bp1	27223	transformation related protein 53 binding protein 1	non-dysregulated	0.438447	2.37616	2.50539	6.35605	3.16939	7.59211
Hist3h2ba	78303	histone cluster 3, H2ba	non-dysregulated	0.431351	2.61608	9.06719	8.14983	6.93677	9.49891
Pgm2l1	70974	phosphoglucomutase 2-like 1	non-dysregulated	0.426014	2.63908	3.42921	6.95942	7.49608	8.35966
Timm9	30056	translocase of inner mitochondrial membrane 9 homolog (yeast)	non-dysregulated	0.419092	2.54202	2.26484	8.61273	7.12797	10.0067
Gm5595	434179	predicted gene 5595	non-dysregulated	0.414503	6.88913	11.8205	10.1959	7.67952	12.9368
2810407C02Rik	69227	RIKEN cDNA 2810407C02 gene	non-dysregulated	0.412055	2.43155	3.11447	10.5021	9.3399	11.802
Epm2aip1	77781	EPM2A (laforin) interacting protein 1	non-dysregulated	0.410324	2.1691	3.99811	9.38479	8.09962	10.5016
Hnrnpa3	229279	heterogeneous nuclear ribonucleoprotein A3	non-dysregulated	0.407502	2.58294	3.64217	13.0551	9.19674	14.4517
Zfp599	235048	zinc finger protein 599	non-dysregulated	0.405188	4.27758	4.73155	3.83601	6.92066	6.08373
Slc25a27	74011	solute carrier family 25, member 27	non-dysregulated	0.402067	4.96413	5.09301	4.95015	4.75303	7.2249
Rif1	51869	Rap1 interacting factor 1 homolog (yeast)	non-dysregulated	0.396832	2.47973	3.02486	7.4675	8.18954	8.81057
A430071A18Rik	319454	RIKEN cDNA A430071A18 gene	non-dysregulated	0.386213	4.77205	11.1449	5.05534	3.68281	7.16239
Aspa	11484	aspartoacylase	non-dysregulated	0.385565	9.82348	24.3388	9.22019	7.79131	12.5143
Klhdc2	69554	kelch domain containing 2	non-dysregulated	0.383329	2.81591	2.64639	8.46699	5.72335	9.9955
Cubn	65969	cubilin (intrinsic factor-cobalamin receptor)	non-dysregulated	0.382565	7.98974	17.8966	6.83183	5.4456	9.78197
Tmprss13	214531	transmembrane protease, serine 13	non-dysregulated	0.379285	4.3565	10.3443	7.11602	5.71738	9.29603
Ift74	67694	intraflagellar transport 74	non-dysregulated	0.378268	2.44861	5.24975	7.78582	6.3833	9.12947
Gm5176	382421	high mobility group box 2 pseudogene	non-dysregulated	0.375874	6.32726	6.12234	3.30489	3.63094	6.02621
L3mbtl4	320858	l(3)mbt-like 4 (Drosophila)	non-dysregulated	0.369494	2.16561	5.92416	4.24587	2.80949	5.37041
Whsc1	107823	Wolf-Hirschhorn syndrome candidate 1 (human)	non-dysregulated	0.368671	2.03839	2.01443	7.19005	7.46913	8.23462
Fam135a	68187	family with sequence similarity 135, member A	non-dysregulated	0.366739	2.52073	3.46814	10.3095	6.26858	11.6325
Bclaf1	72567	BCL2-associated transcription factor 1	non-dysregulated	0.363855	0.274508	2.73249	6.59316	7.91237	4.83859
5730507C01Rik	236366	RIKEN cDNA 5730507C01 gene	non-dysregulated	0.362518	3.56427	7.21795	7.07867	5.61479	8.96144
Cct3	12462	chaperonin containing Tcp1, subunit 3 (gamma)	non-dysregulated	0.362463	4.6664	3.1424	9.13652	4.91803	11.3718
Zzz3	108946	zinc finger, ZZ domain containing 3	non-dysregulated	0.356545	2.49358	2.67641	8.66201	7.49975	9.99298
Nfxl1	100978	nuclear transcription factor, X-box binding-like 1	non-dysregulated	0.356292	2.51722	3.00858	7.26715	5.03205	8.56479
Rtn4	68585	reticulon 4	non-dysregulated	0.346832	2.98737	2.09309	8.54966	2.92546	10.0838
Gpcpd1	74182	glycerophosphocholine phosphodiesterase GDE1 homolog (S. cerevisiae)	non-dysregulated	0.339947	3.20543	6.00956	9.2445	8.24075	10.8991
Dhx9	13211	DEAH (Asp-Glu-Ala-His) box polypeptide 9	non-dysregulated	0.335956	2.11257	2.7459	5.0566	3.48294	6.14302
Smoc2	64074	SPARC related modular calcium binding 2	non-dysregulated	0.334828	7.01541	18.1988	7.95929	7.9785	10.6302
Gm3626	100042016	predicted gene 3626	non-dysregulated	0.331055	7.8343	16.1417	6.53987	4.94501	9.49393
Ccdc58	381045	coiled-coil domain containing 58	non-dysregulated	0.326437	2.02499	2.23551	11.6845	5.5834	12.7165
Rbbp8	225182	retinoblastoma binding protein 8	non-dysregulated	0.321897	2.24289	3.63603	8.30658	3.93404	9.47294
Ddhd2	72108	DDHD domain containing 2	non-dysregulated	0.313444	2.42741	2.95712	6.05877	3.20026	7.32266
Ppp4r1l-ps	100043911	protein phosphatase 4, regulatory subunit 1-like, pseudogene	non-dysregulated	0.311764	2.11851	4.44509	7.99681	3.65927	9.09004
Cdk17	237459	cyclin-dependent kinase 17	non-dysregulated	0.309154	2.57118	3.56745	7.09073	5.69602	8.43594
Alkbh1	211064	alkB, alkylation repair homolog 1 (E. coli)	non-dysregulated	0.308934	2.58465	2.30061	7.02346	5.13269	8.43884
Asf1a	66403	ASF1 anti-silencing function 1 homolog A (S. cerevisiae)	non-dysregulated	0.303096	2.03473	2.21028	10.8507	4.86533	11.9112
Zfp2	22678	zinc finger protein 2	non-dysregulated	0.300223	3.4188	2.97006	2.75068	3.51601	4.51475
4631423B10Rik	109292	RIKEN cDNA 4631423B10 gene	non-dysregulated	0.298527	5.64208	12.2998	5.33102	3.58696	7.84926
Upf3b	68134	UPF3 regulator of nonsense transcripts homolog B (yeast)	non-dysregulated	0.293688	2.31701	2.66458	8.28804	7.38291	9.51395
Rnf32	56874	ring finger protein 32	non-dysregulated	0.277734	10.5652	30.3057	9.02858	7.16854	12.3106
Sypl	19027	synaptophysin-like protein	non-dysregulated	0.272894	2.05569	2.72805	11.8654	5.51689	12.9221
Nono	53610	non-POU-domain-containing, octamer binding protein	non-dysregulated	0.270409	2.66787	3.92215	10.3546	4.96081	11.7967
Zfp184	193452	zinc finger protein 184 (Kruppel-like)	non-dysregulated	0.269362	6.81857	18.0105	5.10661	3.21423	7.92133
Ssbp1	381760	single-stranded DNA binding protein 1	non-dysregulated	0.268407	2.4751	3.02916	11.0221	3.36338	12.3804
Ipo7	233726	importin 7	non-dysregulated	0.260609	2.23004	2.42648	10.947	3.31569	12.1284
2700097O09Rik	72658	RIKEN cDNA 2700097O09 gene	non-dysregulated	0.251275	3.33415	2.87354	9.41425	3.72466	11.2191
Bzw2	66912	basic leucine zipper and W2 domains 2	non-dysregulated	0.246459	2.91926	3.69096	8.74364	3.15855	10.2999
Tanc2	77097	tetratricopeptide repeat, ankyrin repeat and coiled-coil containing 2	non-dysregulated	0.220246	5.83255	6.2971	6.22259	4.03978	8.81245
Tcf12	21406	transcription factor 12	non-dysregulated	0.197302	3.19727	2.88296	9.28282	5.48588	10.9436
5230400M03Rik	100502767	RIKEN cDNA 5230400M03 gene	non-dysregulated	0.181556	5.33434	20.8126	5.37551	2.914	7.94011
Gm7265	639396	predicted gene 7265	non-dysregulated	0.180074	2.5778	8.26416	8.57161	6.09827	9.96947
Itga1	109700	integrin alpha 1	non-dysregulated	0.177019	2.4692	2.37079	6.74434	3.47149	8.10427
A830010M20Rik	231570	RIKEN cDNA A830010M20 gene	non-dysregulated	0.162587	2.72761	8.10317	5.06816	2.74735	6.51364
Tia1	21841	cytotoxic granule-associated RNA binding protein 1	non-dysregulated	0.157879	2.77624	4.97532	8.13781	4.44548	9.6312
H2afz	51788	H2A histone family, member Z	non-dysregulated	0.115073	2.51316	2.16856	14.7569	3.26379	16.1124
Ube2e2	218793	ubiquitin-conjugating enzyme E2E 2	non-dysregulated	0.101688	3.49239	2.37503	9.22152	3.9734	10.9621
Mobkl2a	208228	MOB kinase activator 3A	non-dysregulated	2.10945	0.491973	0.378924	7.09943	9.73358	6.10609
4631416L12Rik	622434	Rho guanine nucleotide exchange factor (GEF) 26	non-dysregulated	0.406844	5.84745	8.52093	7.36259	4.83854	9.91272
LOC100048572	100048572	zinc finger protein 844-like	non-dysregulated	0.38051	2.14059	4.27012	10.204	8.80998	11.3238
Sfrs12	218543	splicing regulatory glutamine/lysine-rich protein 1	non-dysregulated	0.306617	2.44519	3.21502	8.20114	6.03079	9.51911
Prkaa2	108079	protein kinase, AMP-activated, alpha 2 catalytic subunit	downregulated	0.499756	0.183907	0.328129	11.9209	10.9202	9.46157
Klk1	16612	kallikrein 1	downregulated	0.499377	0.0288059	0.0357302	16.8022	15.8004	10.9432
Klk1b8	16624	kallikrein 1-related peptidase b8	downregulated	0.49767	0.0239348	0.0322311	15.702	14.6953	9.65675
Polg2	50776	polymerase (DNA directed), gamma 2, accessory subunit	downregulated	0.497644	0.251134	0.441397	11.064	10.0572	9.07212
Gpt	76282	glutamic pyruvic transaminase, soluble	downregulated	0.49752	0.176229	0.347515	12.2622	11.255	9.71799
Rab27a	11891	RAB27A, member RAS oncogene family	downregulated	0.495902	0.0902362	0.144316	8.52308	9.27723	5.06655
Klk1b4	18048	kallikrein 1-related pepidase b4	downregulated	0.495071	0.0269368	0.0348087	15.5339	14.5196	9.58224
Phlpp2	244650	PH domain and leucine rich repeat protein phosphatase 2	downregulated	0.492565	0.20446	0.233763	10.5492	11.8751	8.18564
Rap1gap	110351	Rap1 GTPase-activating protein	downregulated	0.49136	0.21384	0.381387	10.7778	12.4579	8.50459
Sytl4	27359	synaptotagmin-like 4	downregulated	0.4907	0.0898353	0.191687	9.35319	8.3261	5.84852
Klk1b3	18050	kallikrein 1-related peptidase b3	downregulated	0.481497	0.0286422	0.0379728	15.8393	13.8696	10.0716
Trak1	67095	trafficking protein, kinesin binding 1	downregulated	0.480509	0.196461	0.3019	10.6196	12.0363	8.25274
Scin	20259	scinderin	downregulated	0.479662	0.0226987	0.0405256	15.0391	13.9792	9.31765
Aqp8	11833	aquaporin 8	downregulated	0.475129	0.0034366	0.00373051	17.4195	16.3459	8.264
Sva	20939	seminal vesicle antigen	downregulated	0.473955	0.0605681	0.153864	7.53336	6.45618	3.49441
Lgr4	107515	leucine-rich repeat-containing G protein-coupled receptor 4	downregulated	0.469377	0.205027	0.327562	11.2485	10.1708	8.97969
Klk1b21	16616	kallikrein 1-related peptidase b21	downregulated	0.469128	0.0192854	0.0444911	11.0357	9.9438	5.21296
H2-Q1	15006	histocompatibility 2, Q region locus 1	downregulated	0.468032	0.199842	0.361079	12.7616	11.6663	10.3627
Rapgefl1	268480	Rap guanine nucleotide exchange factor (GEF)-like 1	downregulated	0.466702	0.10953	0.189092	13.8307	12.7312	10.5267
Klb	83379	klotho beta	downregulated	0.466463	0.0451361	0.305567	9.13064	2.99618	4.64458
Erlin1	226144	ER lipid raft associated 1	downregulated	0.466	0.242116	0.489213	12.7246	11.623	10.6914
Syn3	27204	synapsin III	downregulated	0.465259	0.152719	0.155221	8.33153	5.92418	5.76447
Anks4b	72074	ankyrin repeat and sterile alpha motif domain containing 4B	downregulated	0.464313	0.209526	0.396361	12.1145	11.0077	9.82664
Sult1a1	20887	sulfotransferase family 1A, phenol-preferring, member 1	downregulated	0.461735	0.0526728	0.085651	14.0579	12.943	9.60771
Crim1	50766	cysteine rich transmembrane BMP regulator 1 (chordin like)	downregulated	0.461062	0.253956	0.423815	10.6521	10.3021	8.64592
2210404O07Rik	72273	RIKEN cDNA 2210404O07 gene	downregulated	0.457944	0.0495964	0.10321	12.7131	11.5864	8.36694
Prkcz	18762	protein kinase C, zeta	downregulated	0.457268	0.27204	0.405411	12.1325	10.2645	10.1983
Cdkn1b	12576	cyclin-dependent kinase inhibitor 1B	downregulated	0.456426	0.33371	0.280622	7.95669	5.43105	6.33916
Ddx25	30959	DEAD (Asp-Glu-Ala-Asp) box polypeptide 25	downregulated	0.448636	0.195074	0.369798	9.02048	7.8641	6.64927
Map2k6	26399	mitogen-activated protein kinase kinase 6	downregulated	0.44637	0.194658	0.42898	10.8673	9.70358	8.49587
Slc16a1	20501	solute carrier family 16 (monocarboxylic acid transporters), member 1	downregulated	0.446282	0.205822	0.330716	11.8732	12.6694	9.61517
Nhedc1	74446	Na+/H+ exchanger domain containing 1	downregulated	0.44551	0.0871617	0.265134	6.42968	5.26321	2.93418
Enpp3	209558	ectonucleotide pyrophosphatase/phosphodiesterase 3	downregulated	0.4422	0.113594	0.311216	7.1685	2.85409	3.99801
Slc15a1	56643	solute carrier family 15 (oligopeptide transporter), member 1	downregulated	0.440709	0.0159786	0.0382907	10.0718	8.88971	4.09316
Sned1	208777	sushi, nidogen and EGF-like domains 1	downregulated	0.440306	0.28012	0.363302	7.76472	4.91396	5.84541
Ttll6	237930	tubulin tyrosine ligase-like family, member 6	downregulated	0.440218	0.121431	0.205677	11.286	10.1023	8.1613
Lrig3	320398	leucine-rich repeats and immunoglobulin-like domains 3	downregulated	0.439592	0.117671	0.24697	13.0408	11.855	9.95881
Fgfr3	14184	fibroblast growth factor receptor 3	downregulated	0.438259	0.128692	0.334725	8.67119	7.48102	5.68497
Egfbp2	13647	epidermal growth factor binding protein type B	downregulated	0.437368	0.0178792	0.0294038	15.4927	14.2996	9.13673
Rorc	19885	RAR-related orphan receptor gamma	downregulated	0.435141	0.0931871	0.197801	11.3412	10.1407	7.92465
Dpp4	13482	dipeptidylpeptidase 4	downregulated	0.435045	0.206973	0.354312	8.64572	3.90801	6.40862
Slc6a4	15567	solute carrier family 6 (neurotransmitter transporter, serotonin), member 4	downregulated	0.429386	0.0215485	0.042929	10.76	9.54036	5.17058
Abcb1a	18671	ATP-binding cassette, sub-family B (MDR/TAP), member 1A	downregulated	0.425829	0.0505087	0.113223	11.0521	9.82047	6.65969
Galnt5	241391	UDP-N-acetyl-alpha-D-galactosamine:polypeptide N-acetylgalactosaminyltransferase 5	downregulated	0.420711	0.187227	0.418113	8.63875	7.38965	6.21724
Rep15	66532	RAB15 effector protein	downregulated	0.417122	0.0905305	0.137518	15.9044	14.6429	11.9982
Sema5a	20356	sema domain, seven thrombospondin repeats (type 1 and type 1-like), transmembrane domain (TM) and short cytoplasmic domain, (semaphorin) 5A	downregulated	0.416598	0.168822	0.363157	8.24989	9.06903	5.68621
Sycn	68416	syncollin	downregulated	0.414275	0.00741609	0.00882169	17.6566	16.3852	9.68586
Maob	109731	monoamine oxidase B	downregulated	0.407313	0.0188183	0.0465666	11.8942	10.5984	6.12405
Gcnt1	14537	glucosaminyl (N-acetyl) transferase 1, core 2	downregulated	0.40488	0.213036	0.242953	8.86251	7.5964	6.28261
Synpo	104027	synaptopodin	downregulated	0.404371	0.290042	0.370387	9.72342	9.87484	7.75566
Ppargc1b	170826	peroxisome proliferative activated receptor, gamma, coactivator 1 beta	downregulated	0.403487	0.174925	0.356469	11.8919	10.5764	9.36814
Sybu	319613	syntabulin (syntaxin-interacting)	downregulated	0.401769	0.0293197	0.0684932	9.35809	8.04252	4.20892
Barx2	12023	BarH-like homeobox 2	downregulated	0.399724	0.105164	0.298021	9.03237	7.70944	5.71951
Acss2	60525	acyl-CoA synthetase short-chain family member 2	downregulated	0.398848	0.229495	0.250837	10.8412	3.69277	8.52984
Nr5a2	26424	nuclear receptor subfamily 5, group A, member 2	downregulated	0.397968	0.00918692	0.0225671	11.5032	10.1739	4.59819
Acer1	171168	alkaline ceramidase 1	downregulated	0.397266	0.049391	0.112228	13.9301	12.5982	9.50642
Gal3st2	381334	galactose-3-O-sulfotransferase 2	downregulated	0.390139	0.0720493	0.176981	8.41488	7.05694	4.53726
Mtss1	211401	metastasis suppressor 1	downregulated	0.389923	0.372999	0.498446	10.7218	9.80216	9.26328
Ptger3	19218	prostaglandin E receptor 3 (subtype EP3)	downregulated	0.388686	0.0633419	0.146981	8.15015	5.45901	4.07843
1700019G17Rik	75541	RIKEN cDNA 1700019G17 gene	downregulated	0.386198	0.230848	0.398975	8.20169	7.04683	5.98866
Hpgd	15446	hydroxyprostaglandin dehydrogenase 15 (NAD)	downregulated	0.383125	0.0702468	0.126759	12.5515	11.1673	8.42379
Vdr	22337	vitamin D receptor	downregulated	0.379291	0.0793839	0.168506	14.034	12.6354	10.3635
Slc26a2	13521	solute carrier family 26 (sulfate transporter), member 2	downregulated	0.378566	0.1241	0.272479	14.0131	12.6056	10.8692
Klk1b16	16615	kallikrein 1-related peptidase b16	downregulated	0.377462	0.0362036	0.116511	7.96316	6.55757	3.21162
Chpt1	212862	choline phosphotransferase 1	downregulated	0.3735	0.194071	0.423738	9.57202	7.24506	7.20104
Sult1d1	53315	sulfotransferase family 1D, member 1	downregulated	0.370608	0.0160963	0.021243	12.3158	10.8838	5.71595
Slc6a14	56774	solute carrier family 6 (neurotransmitter transporter), member 14	downregulated	0.368647	0.0924247	0.167473	12.501	10.973	8.93164
Slc36a1	215335	solute carrier family 36 (proton/amino acid symporter), member 1	downregulated	0.36752	0.170711	0.481156	11.169	9.72488	8.63118
Eppk1	223650	epiplakin 1	downregulated	0.365925	0.15849	0.4068	7.8985	6.44812	5.23672
Prkce	18754	protein kinase C, epsilon	downregulated	0.359289	0.128317	0.279388	9.69711	7.19138	6.71358
Syt7	54525	synaptotagmin VII	downregulated	0.358164	0.0792948	0.183612	8.714	8.23334	5.06369
1700025G04Rik	69399	RIKEN cDNA 1700025G04 gene	downregulated	0.356446	0.371708	0.386658	10.3478	8.67815	8.87413
Rai14	75646	retinoic acid induced 14	downregulated	0.346864	0.462037	0.484247	8.01442	3.0227	6.92859
Agxt2l1	71760	alanine-glyoxylate aminotransferase 2-like 1	downregulated	0.342555	0.126084	0.336883	9.15877	7.61317	6.21105
Serpina9	71907	serine (or cysteine) peptidase inhibitor, clade A (alpha-1 antiproteinase, antitrypsin), member 9	downregulated	0.340031	0.0347249	0.103654	9.30261	7.74635	4.28897
Itih2	16425	inter-alpha trypsin inhibitor, heavy chain 2	downregulated	0.339633	0.0606802	0.193883	7.68346	6.12551	3.58763
Neu3	50877	neuraminidase 3	downregulated	0.335868	0.109437	0.365057	8.79869	7.22466	5.58664
Tef	21685	thyrotroph embryonic factor	downregulated	0.329221	0.155696	0.415993	8.5532	6.70104	5.88519
Rnf212	671564	ring finger protein 212	downregulated	0.32529	0.11267	0.39998	10.1651	8.54487	7.06032
Plscr4	235527	phospholipid scramblase 4	downregulated	0.319228	0.0928221	0.234433	7.77159	6.12425	4.22875
Usp2	53376	ubiquitin specific peptidase 2	downregulated	0.313326	0.0902388	0.401638	7.71263	7.23865	4.30714
Bmp3	110075	bone morphogenetic protein 3	downregulated	0.311858	0.115253	0.418557	8.5676	6.88656	5.50449
Chgb	12653	chromogranin B	downregulated	0.31171	0.036035	0.019773	13.6249	2.82391	8.3324
Anxa13	69787	annexin A13	downregulated	0.308797	0.0906554	0.290277	11.1543	9.45673	7.63417
Cyp2c29	13095	cytochrome P450, family 2, subfamily c, polypeptide 29	downregulated	0.3057	0.0187154	0.0408445	12.4452	10.7354	6.29228
Zfp385b	241494	zinc finger protein 385B	downregulated	0.305224	0.0661248	0.298337	7.60582	4.90945	3.63073
Ankrd44	329154	ankyrin repeat domain 44	downregulated	0.298687	0.268406	0.268751	7.92104	5.66473	6.00056
Pik3c2g	18705	phosphatidylinositol 3-kinase, C2 domain containing, gamma polypeptide	downregulated	0.296795	0.0973361	0.209759	8.407	6.25728	5.03829
2200002K05Rik	69137	RIKEN cDNA 2200002K05 gene	downregulated	0.296666	0.0853304	0.241077	8.49488	6.74179	4.97273
Cyp2c40	13099	cytochrome P450, family 2, subfamily c, polypeptide 40	downregulated	0.295793	0.0235556	0.0538202	12.6914	10.9302	6.94842
Rprm	67874	reprimo, TP53 dependent G2 arrest mediator candidate	downregulated	0.293016	0.0182621	0.0726502	10.2181	8.44676	4.27982
Setbp1	240427	SET binding protein 1	downregulated	0.286848	0.126494	0.336423	9.6422	7.84056	6.64415
Rab27b	80718	RAB27b, member RAS oncogene family	downregulated	0.279567	0.0591358	0.183285	10.1648	9.22081	6.05351
Slc5a8	216225	solute carrier family 5 (iodide transporter), member 8	downregulated	0.275337	0.0305687	0.0841092	13.2747	11.414	8.10904
AI854703	243373	expressed sequence AI854703	downregulated	0.275219	0.0910079	0.270644	13.2471	11.3857	9.79219
2014-03-03	320253	membrane-associated ring finger (C3HC4) 3	downregulated	0.27255	0.390767	0.347742	7.34443	5.46902	5.98839
1300010F03Rik	219189	RIKEN cDNA 1300010F03 gene	downregulated	0.269825	0.292245	0.402767	10.9401	6.19229	9.10249
Hkdc1	216019	hexokinase domain containing 1	downregulated	0.267569	0.0389528	0.147044	9.69978	7.79777	5.08183
Bche	12038	butyrylcholinesterase	downregulated	0.261377	0.0718415	0.289368	6.44606	4.51027	2.71997
Akr1c14	105387	aldo-keto reductase family 1, member C14	downregulated	0.261298	0.0341158	0.0651192	11.829	9.89274	6.41718
Dst	13518	dystonin	downregulated	0.258979	0.170263	0.375214	8.36669	2.67732	5.84818
Rgs17	56533	regulator of G-protein signaling 17	downregulated	0.255878	0.0532551	0.289457	8.59122	6.45656	4.38964
Fam161a	73873	family with sequence similarity 161, member A	downregulated	0.249476	0.0470082	0.143128	9.81246	7.78618	5.16724
Clps	109791	colipase, pancreatic	downregulated	0.242076	0.105551	0.399396	15.7082	13.6617	12.6115
Hepacam2	101202	HEPACAM family member 2	downregulated	0.237116	0.0700594	0.217617	12.7272	10.6509	8.74211
Foxp2	114142	forkhead box P2	downregulated	0.236392	0.0961515	0.378122	6.70454	4.6238	3.3281
Cyp3a13	13113	cytochrome P450, family 3, subfamily a, polypeptide 13	downregulated	0.234468	0.0249321	0.0803944	14.2226	12.13	8.46367
Cacna2d2	56808	calcium channel, voltage-dependent, alpha 2/delta subunit 2	downregulated	0.230875	0.0701526	0.137062	7.65027	6.72005	3.31626
0610005C13Rik	71661	RIKEN cDNA 0610005C13 gene	downregulated	0.229362	0.0205839	0.0825028	12.2547	10.1304	6.46149
Dgkh	380921	diacylglycerol kinase, eta	downregulated	0.226358	0.107753	0.164245	9.20793	6.55917	6.09473
Slc26a3	13487	solute carrier family 26, member 3	downregulated	0.222663	0.017807	0.0271558	11.1681	8.95807	4.08527
Cyp4f14	64385	cytochrome P450, family 4, subfamily f, polypeptide 14	downregulated	0.221269	0.0151719	0.0628174	14.3735	12.1974	8.07598
Epas1	13819	endothelial PAS domain protein 1	downregulated	0.21179	0.32747	0.460218	14.0072	6.80241	12.4412
Cyp2c39	13098	cytochrome P450, family 2, subfamily c, polypeptide 39	downregulated	0.208853	0.0358571	0.196362	7.56152	5.30208	2.80884
Slc20a1	20515	solute carrier family 20, member 1	downregulated	0.198591	0.170526	0.474489	11.8532	12.2772	9.21409
Rhbdl2	230726	rhomboid, veinlet-like 2 (Drosophila)	downregulated	0.189125	0.233695	0.285835	10.601	7.79475	8.52278
2310001H17Rik	76432	RIKEN cDNA 2310001H17 gene	downregulated	0.179701	0.260596	0.229757	8.83187	3.22743	6.88258
Fam13a	58909	family with sequence similarity 13, member A	downregulated	0.174969	0.102365	0.159829	10.8093	2.98314	7.45172
Iqgap2	544963	IQ motif containing GTPase activating protein 2	downregulated	0.174724	0.224503	0.273404	9.06094	6.00704	6.86788
Myo1d	338367	myosin ID	downregulated	0.173471	0.397354	0.434222	15.6876	4.73643	14.3734
Ugt1a1	394436	UDP glucuronosyltransferase 1 family, polypeptide A1	downregulated	0.173302	0.0525816	0.295084	6.99281	4.46417	2.74532
Dbp	13170	D site albumin promoter binding protein	downregulated	0.171783	0.0457734	0.327019	14.7812	12.2398	10.3543
Taok3	330177	TAO kinase 3	downregulated	0.170993	0.408076	0.450235	9.54956	3.51834	8.28304
Ahcyl2	74340	S-adenosylhomocysteine hydrolase-like 2	downregulated	0.165725	0.170848	0.181203	10.7101	2.71282	8.16606
Nr3c2	110784	nuclear receptor subfamily 3, group C, member 2	downregulated	0.162113	0.101544	0.290577	7.9516	3.93252	4.6977
Ildr1	106347	immunoglobulin-like domain containing receptor 1	downregulated	0.156054	0.268176	0.371264	12.2594	4.70884	10.3764
Slc2a5	56485	solute carrier family 2 (facilitated glucose transporter), member 5	downregulated	0.148384	0.0108473	0.088293	10.462	7.70939	3.86064
Cyp2d13	68444	cytochrome P450, family 2, subfamily d, polypeptide 13	downregulated	0.134043	0.0229608	0.087848	10.1143	7.21503	4.5313
Zzef1	195018	zinc finger, ZZ-type with EF hand domain 1	downregulated	0.134005	0.326476	0.399602	10.561	4.49217	8.91191
Magi1	14924	membrane associated guanylate kinase, WW and PDZ domain containing 1	downregulated	0.121388	0.316512	0.482166	10.3627	5.12084	8.69057
Slc37a2	56857	solute carrier family 37 (glycerol-3-phosphate transporter), member 2	downregulated	0.110804	0.0216128	0.197488	12.1628	8.98892	6.59744
Prdx6	11758	peroxiredoxin 6	downregulated	0.088361	0.152776	0.317867	12.8033	8.34595	10.0402
Cacna1s	12292	calcium channel, voltage-dependent, L type, alpha 1S subunit	downregulated	0.0481977	0.0530557	0.350045	7.08823	2.71333	3.03799
Trim30	20128	tripartite motif-containing 30A	downregulated	0.475169	0.259608	0.356837	10.5344	10.0813	8.55687
BC015286	628050	carboxylesterase 2 pseudogene predicted gene 6831	downregulated	0.471513	0.0320094	0.0614541	13.3779	13.6161	8.42387
Ces2	436059	carboxylesterase 2H	downregulated	0.465189	0.0248779	0.0523089	13.2089	13.0561	7.89818
Tcfcp2l1	81879	transcription factor CP2-like 1	downregulated	0.418776	0.0463429	0.0905053	11.1399	10.7754	6.68816
Pbld	68371	phenazine biosynthesis-like protein domain containing 1	downregulated	0.400478	0.092736	0.196039	6.39448	5.07428	2.9818
Cabc1	67426	aarF domain containing kinase 3	downregulated	0.289483	0.160224	0.213647	10.1192	3.39293	7.29085
Afp	11576	alpha fetoprotein	upregulated	26.7987	367.731	10.9828	3.46363	8.20772	11.3085
Expi	14038	extracellular proteinase inhibitor	upregulated	15.9422	127.214	10.5212	9.78804	13.7826	17.2383
Arg1	11846	arginase, liver	upregulated	15.2858	71.3862	6.64883	3.5413	7.47542	10.0224
Cxcl5	20311	chemokine (C-X-C motif) ligand 5	upregulated	13.7503	563.817	43.2391	3.21669	6.99808	12.2761
Krt36	16673	keratin 36	upregulated	12.0991	179.822	19.5875	5.13013	8.68564	12.3689
S100a8	20201	S100 calcium binding protein A8 (calgranulin A)	upregulated	12.0717	444.834	40.1948	5.7118	9.30535	14.3279
Psapl1	76943	prosaposin-like 1	upregulated	9.39254	41.2868	5.96173	5.82544	9.04865	10.9976
Clec4d	17474	C-type lectin domain family 4, member d	upregulated	8.84465	30.0182	4.87327	4.8633	8.00811	10.0744
Tnfsf9	21950	tumor necrosis factor (ligand) superfamily, member 9	upregulated	7.91267	20.9341	3.98103	3.14908	6.13324	7.67734
Padi4	18602	peptidyl arginine deiminase, type IV	upregulated	7.14746	18.0759	4.44763	6.4958	10.7744	10.8096
Fst	14313	follistatin	upregulated	6.58539	63.7111	19.6189	3.32429	6.04356	9.55748
Mmp10	17384	matrix metallopeptidase 10	upregulated	6.49044	114.546	19.2163	5.66248	8.3608	12.3344
Prss12	19142	protease, serine, 12 neurotrypsin (motopsin)	upregulated	5.97186	39.3944	10.9125	6.32758	8.90576	11.838
Tnfrsf11b	18383	tumor necrosis factor receptor superfamily, member 11b (osteoprotegerin)	upregulated	5.35187	122.018	25.5003	6.97943	9.39947	13.9353
Mt4	17752	metallothionein 4	upregulated	5.34212	619.382	129.601	5.07463	6.02411	13.6188
Spns2	216892	spinster homolog 2	upregulated	5.20822	10.8446	2.51028	6.94189	9.32268	10.5056
E130012A19Rik	103551	RIKEN cDNA E130012A19 gene	upregulated	5.15252	12.6099	3.06684	7.56325	9.92853	11.2714
Foxc2	14234	forkhead box C2	upregulated	5.13587	36.7592	8.8093	3.02702	5.38763	8.21126
Trem1	58217	triggering receptor expressed on myeloid cells 1	upregulated	4.79948	12.9094	5.41126	2.91875	5.00507	6.48122
Wnt10a	22409	wingless related MMTV integration site 10a	upregulated	4.6005	215.394	56.5122	5.11387	7.31566	12.798
Syt16	238266	synaptotagmin XVI	upregulated	4.47472	39.8783	9.29837	2.85879	4.88103	8.01602
Alox12	11684	arachidonate 12-lipoxygenase	upregulated	4.42808	136.978	38.3924	3.45399	4.88506	10.7281
Dyrk3	226419	dual-specificity tyrosine-(Y)-phosphorylation regulated kinase 3	upregulated	4.41207	31.8425	10.5195	5.57413	7.71559	10.7671
Dtx3	80904	deltex 3 homolog (Drosophila)	upregulated	4.32312	5.97302	2.0269	3.1235	5.23558	5.857
Scube1	64706	signal peptide, CUB domain, EGF-like 1	upregulated	4.24143	6.04952	2.94949	4.46699	6.49733	6.84174
Acsbg1	94180	acyl-CoA synthetase bubblegum family member 1	upregulated	4.19575	11.8113	2.83723	6.01973	8.08866	9.66857
Trim10	19824	tripartite motif-containing 10	upregulated	4.05815	54.5653	14.7542	4.3221	6.34292	10.0625
Mmp7	17393	matrix metallopeptidase 7	upregulated	4.02632	5614.69	1337.7	3.69977	5.70923	16.1589
Onecut2	225631	one cut domain, family member 2	upregulated	3.99266	46.2807	8.90559	2.95807	4.91966	7.9704
Gm11428	100034251	predicted gene 11428	upregulated	3.95052	13.6662	3.76967	9.38805	11.3701	13.1852
Spock2	94214	sparc/osteonectin, cwcv and kazal-like domains proteoglycan 2	upregulated	3.90203	305.047	97.075	4.1317	5.94397	12.2029
A330049M08Rik	230822	RIKEN cDNA A330049M08 gene	upregulated	3.8164	9.90635	3.18006	5.59551	7.52773	8.89492
Stx1a	20907	syntaxin 1A (brain)	upregulated	3.79342	30.1886	7.96457	4.42666	6.35016	9.2892
S100a11	20195	S100 calcium binding protein A11 (calgizzarin)	upregulated	3.69945	6.98582	2.3161	12.3104	14.1977	15.1123
Plat	18791	plasminogen activator, tissue	upregulated	3.679	41.3026	12.205	7.32597	9.20083	12.6853
Dnahc17	69926	dynein, axonemal, heavy chain 17	upregulated	3.63491	9.51854	4.65257	2.72685	4.57442	5.75782
Prnd	26434	prion protein dublet	upregulated	3.62328	10.7905	4.30931	3.464	5.3213	7.04407
Ankrd29	225187	ankyrin repeat domain 29	upregulated	3.59666	4.7882	4.15156	6.16272	9.1018	8.27933
Ntf5	78405	neurotrophin 5	upregulated	3.56635	14.3783	4.49443	2.78572	4.62017	6.49968
Pdlim7	67399	PDZ and LIM domain 7	upregulated	3.51163	6.25293	2.05228	6.90294	8.67421	9.51046
Jub	16475	ajuba	upregulated	3.45373	23.9225	10.2687	4.64542	6.43358	9.3323
Tnf	21926	tumor necrosis factor	upregulated	3.41788	11.6152	3.48712	7.27009	9.04319	10.9491
Dio2	13371	deiodinase, iodothyronine, type II	upregulated	3.31962	22.9093	6.92275	3.10787	4.83889	7.45838
Jag2	16450	jagged 2	upregulated	3.31579	9.9134	3.64392	4.42615	6.1555	7.74668
Naa25	231713	N(alpha)-acetyltransferase 25, NatB auxiliary subunit	upregulated	3.27363	2.89348	2.39343	7.64223	8.08863	9.16585
Inhbb	16324	inhibin beta-B	upregulated	3.2539	18.512	5.0984	5.48318	6.27226	9.943
Adam8	11501	a disintegrin and metallopeptidase domain 8	upregulated	3.22888	21.3557	7.32875	8.73145	10.4225	13.2295
Abcc5	27416	ATP-binding cassette, sub-family C (CFTR/MRP), member 5	upregulated	3.09496	5.4929	2.22543	4.73173	4.92801	7.24358
Gdf11	14561	growth differentiation factor 11	upregulated	3.06054	13.2002	4.58117	2.69763	4.31142	6.34227
Pion	212167	pigeon homolog (Drosophila)	upregulated	3.05111	9.38648	4.76093	4.20133	6.46315	7.46517
Pfkfb3	170768	6-phosphofructo-2-kinase/fructose-2,6-biphosphatase 3	upregulated	2.96766	4.41561	2.6194	6.23441	6.06757	8.36727
Gulo	268756	gulonolactone (L-) oxidase	upregulated	2.95567	28.0624	22.4251	3.28023	5.34051	7.5547
Wif1	24117	Wnt inhibitory factor 1	upregulated	2.90643	318.488	117.51	6.86453	8.40377	15.2308
Tgif2	228839	TGFB-induced factor homeobox 2	upregulated	2.76849	7.69013	3.63009	8.35811	9.82721	11.3878
4933404M02Rik	66748	RIKEN cDNA 4933404M02 gene	upregulated	2.76358	15.7172	6.96779	2.79039	4.25692	6.74562
Fam123a	72125	family with sequence similarity 123, member A	upregulated	2.74549	43.7014	27.0772	2.89127	4.37396	8.26757
Sox21	223227	SRY-box containing gene 21	upregulated	2.72947	8.25482	6.53586	5.69627	8.52265	8.39383
Slc16a10	72472	solute carrier family 16 (monocarboxylic acid transporters), member 10	upregulated	2.72442	20.9342	9.90699	4.09421	4.79236	8.3716
Gpr179	217143	G protein-coupled receptor 179	upregulated	2.69216	13.607	2.80502	3.57712	5.36882	7.25865
Bok	51800	BCL2-related ovarian killer protein	upregulated	2.69066	5.41751	2.09702	11.1314	12.5594	13.5806
Ccdc109b	66815	coiled-coil domain containing 109B	upregulated	2.65194	5.64834	2.49083	5.31418	6.72123	7.79757
Ramp3	56089	receptor (calcitonin) activity modifying protein 3	upregulated	2.65045	16.8678	8.51219	7.22312	8.62935	11.2099
Phlda1	21664	pleckstrin homology-like domain, family A, member 1	upregulated	2.46359	11.9354	6.21458	11.5504	12.8512	15.127
Esyt3	272636	extended synaptotagmin-like protein 3	upregulated	2.45559	21.3138	7.35563	4.82026	6.11633	8.80683
Nbea	26422	neurobeachin	upregulated	2.43824	13.0595	10.3254	4.23201	4.19068	8.00714
Adam11	11488	a disintegrin and metallopeptidase domain 11	upregulated	2.43781	10.0154	2.71973	5.31952	6.6051	8.66018
Bmp1	12153	bone morphogenetic protein 1	upregulated	2.38685	4.99262	2.3733	7.62541	7.18555	10.1516
Nop16	28126	NOP16 nucleolar protein homolog (yeast)	upregulated	2.38376	3.09766	2.56084	7.57475	7.08435	9.20182
Ceacam12	67315	carcinoembryonic antigen-related cell adhesion molecule 12	upregulated	2.37303	21.337	7.78347	5.9068	7.15353	10.1701
Tgif1	21815	TGFB-induced factor homeobox 1	upregulated	2.35455	4.51632	2.2385	7.07262	8.30807	9.25858
Syvn1	74126	synovial apoptosis inhibitor 1, synoviolin	upregulated	2.32395	6.13453	3.4162	5.3211	6.53767	7.88672
Mex3b	108797	mex3 homolog B (C. elegans)	upregulated	2.30796	6.18074	3.25126	6.11727	7.24613	8.79567
Ier3	15937	immediate early response 3	upregulated	2.29883	7.81254	4.36523	8.66925	9.87015	11.6284
Ubfd1	28018	ubiquitin family domain containing 1	upregulated	2.29609	3.49308	2.39722	6.2202	7.20157	8.06159
Tubb5	22154	tubulin, beta 5 class I	upregulated	2.27827	5.35455	3.25877	13.0767	13.9661	15.4768
Prkg2	19092	protein kinase, cGMP-dependent, type II	upregulated	2.21132	93.9793	46.9009	3.67834	3.84484	10.3209
Tnfrsf23	79201	tumor necrosis factor receptor superfamily, member 23	upregulated	2.18437	4.38377	2.45484	2.76945	3.89666	4.89378
Shd	20420	src homology 2 domain-containing transforming protein D	upregulated	2.18429	7.13621	3.28353	4.18616	5.31332	7.00424
Muc16	73732	mucin 16	upregulated	2.1839	8.31632	3.73903	5.19213	6.31904	8.19604
Pacsin3	80708	protein kinase C and casein kinase substrate in neurons 3	upregulated	2.1403	7.12328	3.74373	10.3763	11.4741	13.2029
Tmem173	72512	transmembrane protein 173	upregulated	2.1345	8.56947	4.41458	10.9094	12.0033	14.0384
Asprv1	67855	aspartic peptidase, retroviral-like 1	upregulated	2.12706	62.102	34.3437	6.27679	7.36566	12.1933
Runx1	12394	runt related transcription factor 1	upregulated	2.12626	19.6719	13.8886	8.95484	7.24345	13.1232
Scd3	30049	stearoyl-coenzyme A desaturase 3	upregulated	2.11775	16.8353	7.84976	3.26387	4.34641	7.24125
Snrpd3	67332	small nuclear ribonucleoprotein D3	upregulated	2.11084	2.89576	2.59138	9.0771	5.72053	10.5839
Cadm1	54725	cell adhesion molecule 1	upregulated	2.09305	4.0095	2.31791	5.1911	4.40448	7.24195
Tnni2	21953	troponin I, skeletal, fast 2	upregulated	2.08438	6.23507	2.73641	8.42508	9.48469	11.0397
Kif22	110033	kinesin family member 22	upregulated	2.05397	3.73045	2.13024	10.5823	11.6207	12.5043
Sox17	20671	SRY-box containing gene 17	upregulated	2.04176	63.3158	26.9249	4.96625	7.20327	10.7413
Wdr36	225348	WD repeat domain 36	upregulated	2.01291	2.48954	2.14081	8.06593	7.75882	9.41321
Heatr1	217995	HEAT repeat containing 1	upregulated	2.01118	2.46826	2.30353	7.12752	6.03698	8.44589
Tubb4	22153	tubulin, beta 4A class IVA	upregulated	2.58802	7.19074	3.71641	8.2599	9.63175	11.151
Apob48r	171504	apolipoprotein B receptor	upregulated	2.55739	6.03602	2.61851	6.83479	8.18946	9.4512
